# Supplementary material for: Transcriptional profiling of single tumour cells from pleural effusions reveals heterogeneity of epithelial to mesenchymal transition and extra‐cellular matrix marker expression
Source: Clin Transl Med. 2022 Jul 10;12(7):e888. doi: 10.1002/ctm2.888 (PMC9271990; doi:10.1002/ctm2.888)
Supplement: Supplementary file 4 — Table S1 [file CTM2-12-e888-s014.xlsx]

## Sheet: Sheet 1
Table S1 WBC_vs_CTC_degs
Up in WBC							Up in CTC
Gene	p_val	avg_log2FC	pct.1	pct.2	p_val_adj		Gene	p_val	avg_log2FC	pct.1	pct.2	p_val_adj
IGHA1	2.60128e-16	5.15847	0.244	0.009	4.25517e-12		MIF	3.71318e-11	-1.50064	0.756	0.752	6.07401e-07	-0.004
IGHM	2.57379e-47	4.12447	0.523	0	4.2102e-43		AGR2	3.21923e-10	-1.51405	0	0.226	5.26602e-06	0.226
IGHA2	2.01984e-08	4.03938	0.116	0.002	0.000330405		S100P	2.77096e-10	-1.51719	0.012	0.262	4.53273e-06	0.25
IGHG3	4.4831e-09	3.96613	0.198	0.024	7.33346e-05		CLDN4	4.0645e-13	-1.51733	0.023	0.372	6.6487e-09	0.349
TRBC2	1.49422e-90	3.9638	0.895	0.003	2.44424e-86		SAT1	9.26283e-12	-1.52119	0.593	0.695	1.51521e-07	0.102
CD52	7.57157e-88	3.85803	0.884	0.002	1.23856e-83		APLP2	2.52427e-15	-1.52656	0.256	0.618	4.1292e-11	0.362
IL2RG	2.76694e-80	3.64123	0.919	0.022	4.52616e-76		SQSTM1	5.83617e-16	-1.53953	0.674	0.676	9.5468e-12	0.002
TRAC	6.4115e-89	3.39613	0.895	0.007	1.04879e-84		CRABP2	1.04413e-10	-1.54237	0.047	0.341	1.70798e-06	0.294
CCL5	4.99546e-79	3.30486	0.872	0.014	8.17157e-75		S100A10	5.43195e-22	-1.54644	0.826	0.878	8.88559e-18	0.052
LAPTM5	7.55265e-66	2.81809	0.907	0.053	1.23546e-61		FSTL1	3.70484e-19	-1.55366	0.012	0.443	6.06038e-15	0.431
CD37	3.8231e-65	2.69153	0.849	0.055	6.25382e-61		EFEMP1	7.36335e-16	-1.5644	0.012	0.39	1.2045e-11	0.378
IGHG1	4.42067e-09	2.66728	0.14	0.005	7.23133e-05		POLR2L	1.08834e-13	-1.56898	0.64	0.719	1.78031e-09	0.079
ARHGDIB	1.32882e-77	2.64085	0.919	0.301	2.17369e-73		GSTP1	6.86461e-20	-1.58105	0.721	0.812	1.12291e-15	0.091
FYB	3.74361e-63	2.63651	0.802	0.026	6.1238e-59		COL6A2	8.22542e-11	-1.59468	0.081	0.39	1.34551e-06	0.309
PTPRC	7.51588e-80	2.58161	0.86	0.007	1.22945e-75		CKB	1.19387e-10	-1.6039	0.012	0.289	1.95294e-06	0.277
GMFG	2.35149e-72	2.55902	0.895	0.031	3.84657e-68		COL6A1	4.41914e-14	-1.66796	0.035	0.399	7.22882e-10	0.364
SEPT6	1.02676e-34	2.55314	0.709	0.103	1.67958e-30		CALB2	6.36144e-14	-1.668	0	0.305	1.0406e-09	0.305
CD14	3.32694e-11	2.48897	0.267	0.065	5.44221e-07		PIGR	1.08453e-07	-1.69017	0.012	0.219	0.00177408	0.207
PIM2	5.98546e-37	2.48583	0.698	0.086	9.79102e-33		KIAA1199	7.06905e-08	-1.72133	0.023	0.231	0.00115636	0.208
PTPRCAP	1.59729e-70	2.43206	0.756	0.007	2.61285e-66		CYR61	4.35793e-17	-1.73594	0	0.366	7.12869e-13	0.366
TCF7	2.37932e-69	2.41464	0.872	0.031	3.89208e-65		RAC1	4.79975e-30	-1.73833	0.767	0.837	7.85144e-26	0.07
CD2	1.74516e-79	2.35713	0.826	0.002	2.85473e-75		TIMP2	3.08548e-14	-1.74028	0.163	0.524	5.04722e-10	0.361
ITGB2	1.92645e-52	2.32647	0.779	0.055	3.15129e-48		TUBA1C	1.83306e-18	-1.7773	0.43	0.753	2.99853e-14	0.323
TSC22D3	1.81942e-35	2.3129	0.837	0.255	2.97621e-31		LGALS1	4.50847e-15	-1.78167	0.64	0.539	7.37496e-11	-0.101
IGJ	3.87452e-07	2.31263	0.151	0.036	0.00633794		GAPDH	4.02707e-11	-1.7914	0.837	0.923	6.58749e-07	0.086
LIMD2	1.23531e-51	2.31199	0.756	0.057	2.02071e-47		TNFRSF12A	3.10546e-23	-1.79267	0.023	0.531	5.07992e-19	0.508
CXCR4	4.73185e-64	2.30246	0.814	0.024	7.74036e-60		PDPN	6.6379e-17	-1.79285	0	0.363	1.08583e-12	0.363
IFITM1	3.68706e-34	2.29758	0.744	0.356	6.03129e-30		CD59	8.09298e-19	-1.80116	0.349	0.664	1.32385e-14	0.315
CORO1A	1.00364e-72	2.2974	0.86	0.034	1.64175e-68		RARRES2	1.03539e-10	-1.80631	0.023	0.3	1.69368e-06	0.277
SELPLG	5.95264e-62	2.28351	0.802	0.029	9.73732e-58		PTGIS	1.97475e-13	-1.81682	0.012	0.312	3.2303e-09	0.3
CD3D	2.38306e-70	2.23086	0.767	0.003	3.89822e-66		DSTN	2.70854e-27	-1.82286	0.558	0.767	4.43062e-23	0.209
LSP1	1.47618e-61	2.2289	0.802	0.027	2.41473e-57		ADIRF	6.99122e-16	-1.82933	0.012	0.385	1.14362e-11	0.373
GNLY	1.24307e-40	2.22355	0.535	0.01	2.03341e-36		RHOC	1.10437e-20	-1.85404	0.256	0.615	1.80654e-16	0.359
SELL	1.99488e-62	2.20032	0.744	0.021	3.26323e-58		CALD1	3.04305e-21	-1.86461	0	0.44	4.97783e-17	0.44
IL7R	2.53998e-66	2.1312	0.791	0.014	4.15491e-62		DES	1.83712e-09	-1.88001	0.012	0.25	3.00517e-05	0.238
C1QA	7.22876e-15	2.12895	0.198	0.002	1.18248e-10		S100A16	2.57281e-32	-1.92508	0	0.601	4.2086e-28	0.601
LCP1	1.38935e-63	2.11053	0.849	0.039	2.2727e-59		SLC34A2	1.96677e-14	-1.92542	0	0.315	3.21724e-10	0.315
IKZF1	2.1325e-56	2.07742	0.756	0.027	3.48835e-52		SDC4	8.09983e-18	-1.94413	0.093	0.514	1.32497e-13	0.421
NKG7	9.35432e-60	2.06944	0.663	0.002	1.53018e-55		PDLIM1	3.2994e-22	-1.95228	0.256	0.628	5.39716e-18	0.372
HCLS1	2.13113e-62	2.06827	0.826	0.034	3.48611e-58		RAB13	2.27505e-21	-1.95289	0.186	0.661	3.72153e-17	0.475
MIAT	1.93234e-69	2.05517	0.791	0.009	3.16092e-65		ELF3	5.56185e-15	-1.95392	0.035	0.361	9.09807e-11	0.326
PRKCB	2.9865e-46	2.03197	0.686	0.033	4.88532e-42		LGALS3	5.01251e-23	-1.99553	0.43	0.673	8.19946e-19	0.243
TXNIP	2.71767e-34	2.01635	0.895	0.365	4.44556e-30		RP11.572C15.6	1.67253e-13	-1.9993	0	0.296	2.73593e-09	0.296
PCED1B.AS1	1.86297e-78	2.01291	0.814	0.002	3.04744e-74		LGALS3BP	5.16777e-20	-2.01554	0.279	0.603	8.45344e-16	0.324
Gene	p_val	avg_log2FC	pct.1	pct.2	p_val_adj		Gene	p_val	avg_log2FC	pct.1	pct.2	p_val_adj	#VALUE!
IL32	1.48706e-27	2.01135	0.802	0.428	2.43254e-23		GPRC5A	6.92899e-24	-2.03598	0	0.483	1.13344e-19	0.483
HCST	3.87164e-65	1.96919	0.744	0.017	6.33323e-61		NUPR1	3.44605e-18	-2.11233	0.035	0.478	5.63705e-14	0.443
IL10RA	2.57888e-57	1.93959	0.698	0.01	4.21853e-53		MGP	8.84476e-11	-2.14917	0.023	0.301	1.44683e-06	0.278
FAIM3	7.94306e-34	1.93954	0.698	0.098	1.29933e-29		COL3A1	7.72466e-14	-2.16501	0	0.303	1.2636e-09	0.303
SPOCK2	1.60728e-60	1.90354	0.791	0.033	2.6292e-56		CFH	5.15941e-15	-2.16621	0.058	0.435	8.43976e-11	0.377
LCK	5.85536e-70	1.89821	0.779	0.007	9.5782e-66		H19	6.01284e-12	-2.18857	0	0.264	9.83581e-08	0.264
CST7	1.74048e-52	1.8856	0.686	0.019	2.84707e-48		CD63	1.86052e-48	-2.18912	0.733	0.86	3.04343e-44	0.127
BTG1	4.60416e-39	1.84181	0.884	0.269	7.53149e-35		MDK	2.77232e-21	-2.20913	0.058	0.546	4.53496e-17	0.488
POU2F2	1.85757e-41	1.81683	0.616	0.029	3.03862e-37		UPK3B	5.94995e-13	-2.21056	0.012	0.322	9.73293e-09	0.31
CD53	8.91649e-62	1.79264	0.698	0.003	1.45856e-57		LMNA	3.21625e-23	-2.22651	0.186	0.69	5.26114e-19	0.504
PCSK7	2.24571e-28	1.77941	0.721	0.163	3.67354e-24		SERPINH1	1.61736e-28	-2.23873	0.07	0.646	2.64568e-24	0.576
ACAP1	7.55812e-59	1.77721	0.756	0.024	1.23636e-54		SERPING1	2.79356e-14	-2.27295	0.058	0.428	4.5697e-10	0.37
GZMA	2.15337e-51	1.77422	0.605	0.003	3.52248e-47		PTRF	2.62052e-19	-2.27966	0.012	0.445	4.28665e-15	0.433
IRF1	2.93615e-31	1.75179	0.849	0.262	4.80296e-27		ID1	5.02519e-26	-2.31072	0	0.515	8.2202e-22	0.515
WAS	1.21596e-28	1.74906	0.372	0.003	1.98906e-24		C1S	1.55136e-18	-2.44736	0.023	0.45	2.53771e-14	0.427
CD84	1.03835e-61	1.74605	0.698	0.003	1.69853e-57		COL1A2	1.61486e-14	-2.46208	0	0.317	2.64159e-10	0.317
SRGN	7.20357e-32	1.70605	0.512	0.026	1.17836e-27		IGFBP6	2.77055e-13	-2.50961	0.035	0.348	4.53206e-09	0.313
ARHGAP4	1.64137e-38	1.68768	0.64	0.048	2.68495e-34		SOX4	4.7162e-15	-2.5254	0.174	0.565	7.71476e-11	0.391
TYROBP	2.25904e-43	1.68565	0.57	0.019	3.69534e-39		ANXA2	1.37569e-42	-2.52555	0.779	0.868	2.25036e-38	0.089
CD6	2.22763e-59	1.67997	0.686	0.005	3.64395e-55		GDF15	4.82007e-11	-2.53251	0.081	0.394	7.88467e-07	0.313
LAX1	1.07247e-22	1.66986	0.291	0.002	1.75435e-18		WFDC2	1.44723e-20	-2.59348	0.035	0.522	2.36738e-16	0.487
LEPROTL1	1.84864e-20	1.66484	0.663	0.183	3.02401e-16		AQP1	1.19565e-15	-2.60167	0	0.339	1.95584e-11	0.339
RPS29	4.72204e-39	1.65296	0.965	0.894	7.72432e-35		ITLN1	4.93149e-07	-2.62719	0.012	0.19	0.00806693	0.178
PARVG	5.73522e-30	1.62535	0.372	0.002	9.38168e-26		IGFBP4	3.42653e-19	-2.64258	0.163	0.563	5.60511e-15	0.4
RAPGEF6	8.41116e-17	1.62201	0.314	0.021	1.3759e-12		MT2A	9.79278e-12	-2.6709	0.674	0.628	1.6019e-07	-0.046
RUNX3	8.37575e-50	1.62113	0.721	0.033	1.37011e-45		MT1E	5.64476e-17	-2.68923	0.279	0.479	9.2337e-13	0.2
C1QB	2.57558e-13	1.60745	0.151	0	4.21313e-09		HP	7.77593e-11	-2.75494	0.012	0.281	1.27199e-06	0.269
EVL	2.659e-38	1.58091	0.802	0.156	4.3496e-34		NNMT	1.08129e-21	-2.77188	0.012	0.481	1.76878e-17	0.469
CD27	2.29651e-67	1.56726	0.733	0.002	3.75664e-63		SFTPB	1.54427e-06	-2.82522	0	0.14	0.0252611	0.14
JAK3	5.03087e-43	1.5669	0.686	0.053	8.22949e-39		MUC1	9.51788e-18	-2.85658	0.035	0.474	1.55693e-13	0.439
PDE4B	3.23448e-16	1.55779	0.326	0.026	5.29097e-12		LCN2	3.148e-12	-2.88688	0.035	0.356	5.14949e-08	0.321
GIMAP7	2.65777e-56	1.54502	0.744	0.022	4.34757e-52		PLA2G2A	5.97656e-11	-2.93913	0.023	0.293	9.77646e-07	0.27
CHMP7	8.53246e-12	1.53966	0.442	0.123	1.39574e-07		HSPB1	1.76594e-52	-3.01351	0.605	0.872	2.88873e-48	0.267
ZAP70	1.03384e-59	1.53787	0.64	0	1.69116e-55		TIMP1	8.31177e-19	-3.02959	0.581	0.712	1.35964e-14	0.131
IGLC3	3.31836e-18	1.53768	0.209	0	5.42817e-14		CEACAM6	4.30383e-16	-3.04212	0	0.348	7.04021e-12	0.348
ZNF224	2.99114e-07	1.52455	0.198	0.031	0.00489291		KRT7	4.13823e-25	-3.06628	0	0.502	6.76932e-21	0.502
CD79A	1.88096e-33	1.52375	0.453	0.01	3.07688e-29		S100A6	1.02147e-36	-3.07517	0.837	0.92	1.67093e-32	0.083
KLRB1	2.02764e-58	1.52374	0.628	0	3.31681e-54		PRG4	1.01892e-10	-3.1708	0.058	0.301	1.66676e-06	0.243
EVI2A	8.45882e-26	1.52319	0.326	0.002	1.38369e-21		TM4SF1	7.12813e-36	-3.2368	0.012	0.673	1.16602e-31	0.661
KIAA0125	3.73022e-11	1.52221	0.151	0.002	6.10189e-07		IFITM3	1.03551e-48	-3.28268	0.477	0.796	1.69388e-44	0.319
S100A4	2.73396e-28	1.52144	0.895	0.396	4.4722e-24		CFB	7.35319e-25	-3.30802	0.012	0.545	1.20283e-20	0.533
ENTPD1	1.03627e-18	1.52024	0.279	0.007	1.69512e-14		C1R	9.22814e-21	-3.31797	0.035	0.493	1.50954e-16	0.458
MZB1	1.5868e-20	1.51943	0.291	0.005	2.5957e-16		IFI27	2.09626e-27	-3.46395	0.035	0.592	3.42906e-23	0.557
TRAF3IP3	1.27979e-64	1.51776	0.721	0.003	2.09348e-60		COL1A1	4.45752e-15	-3.51939	0.035	0.425	7.29162e-11	0.39
CCR7	2.42769e-71	1.51284	0.802	0.022	3.97121e-67		SPARC	5.00583e-20	-3.53014	0.012	0.466	8.18854e-16	0.454
CD3E	3.53026e-50	1.50232	0.651	0.014	5.7748e-46		SLPI	2.01727e-34	-3.78861	0.012	0.663	3.29985e-30	0.651
							NAPSA	1.33971e-13	-3.8278	0.023	0.368	2.1915e-09	0.345
							KRT18	1.27011e-50	-4.12672	0.058	0.817	2.07764e-46	0.759
							CCDC80	2.69274e-16	-4.22273	0.047	0.435	4.40479e-12	0.388
							KRT19	4.85322e-53	-4.46762	0	0.8	7.9389e-49	0.8
							C3	1.24239e-32	-4.82507	0.07	0.68	2.0323e-28	0.61
