# Supplementary material for: Transcriptional profiling of single tumour cells from pleural effusions reveals heterogeneity of epithelial to mesenchymal transition and extra‐cellular matrix marker expression
Source: Clin Transl Med. 2022 Jul 10;12(7):e888. doi: 10.1002/ctm2.888 (PMC9271990; doi:10.1002/ctm2.888)
Supplement: Supplementary file 5 — Table S2 [file CTM2-12-e888-s012.xlsx]

## Sheet: Sheet 1
Table S2 CTC_WBC_GO_BP_Pathways
pathway	pval	padj	log2err	ES	NES	size	leadingEdge
Up in WBC
GOBP_IMMUNE_SYSTEM_DEVELOPMENT	2.68723e-05	0.00759227	0.57561	0.533588	2.63006	25	PTPRC, CD2, CCR7, CD3D, LCK, TCF7, CD27, IL7R, HCLS1, SELPLG, ZAP70, IKZF1, CD3E, RUNX3, PRKCB, TYROBP, JAK3, ANXA2
GOBP_LEUKOCYTE_DIFFERENTIATION	3.33873e-05	0.00759227	0.557332	0.563294	2.60118	21	PTPRC, CD2, CCR7, CD3D, LCK, TCF7, CD27, IL7R, HCLS1, ZAP70, IKZF1, CD3E, RUNX3, TYROBP, JAK3, ANXA2
GOBP_T_CELL_ACTIVATION	4.95253e-05	0.00759227	0.557332	0.511488	2.54095	26	PTPRC, CD2, CCL5, CORO1A, CCR7, CD3D, LCK, TCF7, CD27, IL7R, LAPTM5, LCP1, ZAP70, CD6
GOBP_CELL_CELL_ADHESION	5.45226e-05	0.00759227	0.557332	0.466812	2.49804	33	PTPRC, CD2, CCL5, CORO1A, CCR7, LCK, CD27, IL7R, LAPTM5, SELL, SELPLG, CD84, ZAP70, CD6, HSPB1, ITGB2, KRT18, CD3E, RUNX3, JAK3, ANXA2
GOBP_LEUKOCYTE_CELL_CELL_ADHESION	0.00021993	0.0164028	0.518848	0.493506	2.41563	24	PTPRC, CCL5, CORO1A, CCR7, LCK, CD27, IL7R, LAPTM5, SELL, SELPLG, ZAP70, CD6, ITGB2, CD3E, RUNX3, JAK3
GOBP_POSITIVE_REGULATION_OF_LEUKOCYTE_CELL_CELL_ADHESION	0.000235587	0.0164028	0.518848	0.559531	2.38803	17	PTPRC, CCL5, CORO1A, CCR7, LCK, CD27, IL7R, ZAP70, CD6, ITGB2, CD3E, RUNX3, JAK3
GOBP_T_CELL_DIFFERENTIATION	0.000142347	0.015534	0.518848	0.596308	2.37876	15	PTPRC, CD2, CCR7, CD3D, LCK, TCF7, CD27, IL7R, ZAP70, CD3E, RUNX3, JAK3
GOBP_REGULATION_OF_T_CELL_ACTIVATION	0.000332493	0.0200805	0.498493	0.493878	2.37704	23	PTPRC, CD2, CCL5, CORO1A, CCR7, LCK, TCF7, CD27, IL7R, LAPTM5, ZAP70, CD6, CD3E, RUNX3, JAK3
GOBP_REGULATION_OF_CYTOSOLIC_CALCIUM_ION_CONCENTRATION	0.000167332	0.015534	0.518848	0.788838	2.36917	7	CD52, PTPRC, CORO1A, CCR7, LCK, CXCR4
GOBP_MONONUCLEAR_CELL_DIFFERENTIATION	0.000360512	0.0200805	0.498493	0.529759	2.34248	18	PTPRC, CD2, CCR7, CD3D, LCK, TCF7, CD27, IL7R, ZAP70, IKZF1, CD3E, RUNX3, JAK3
GOBP_LYMPHOCYTE_ACTIVATION	0.000460418	0.0213711	0.498493	0.396671	2.24686	40	TRBC2, PTPRC, CD2, CCL5, CORO1A, CCR7, CD3D, LCK, TCF7, CD27, IL7R, LAPTM5, LCP1, ZAP70, CD6, IKZF1, ITGB2, CD3E, RUNX3, IGHM, PRKCB, TYROBP, JAK3
GOBP_DIVALENT_INORGANIC_CATION_HOMEOSTASIS	0.000723225	0.0309874	0.477271	0.621268	2.22314	11	CD52, PTPRC, CCL5, CORO1A, CCR7, LCK, CXCR4
GOBP_POSITIVE_REGULATION_OF_T_CELL_PROLIFERATION	0.00104582	0.0377082	0.45506	0.724719	2.1766	7	PTPRC, CCL5, CORO1A, ZAP70, CD6, CD3E, JAK3
GOBP_POSITIVE_REGULATION_OF_CELL_CELL_ADHESION	0.00173519	0.0447451	0.45506	0.485167	2.16917	19	PTPRC, CCL5, CORO1A, CCR7, LCK, CD27, IL7R, ZAP70, CD6, ITGB2, CD3E, RUNX3, JAK3
GOBP_CALCIUM_ION_TRANSPORT	0.00128628	0.0377082	0.45506	0.604093	2.16168	11	PTPRC, CCL5, CORO1A, CCR7, LCK, CXCR4, CD84, PRKCB, ANXA2
GOBP_METAL_ION_TRANSPORT	0.00128628	0.0377082	0.45506	0.604093	2.16168	11	PTPRC, CCL5, CORO1A, CCR7, LCK, CXCR4, CD84, PRKCB, ANXA2
GOBP_REGULATION_OF_LEUKOCYTE_DIFFERENTIATION	0.00161093	0.0447451	0.45506	0.560537	2.15288	13	PTPRC, CD2, TCF7, CD27, IL7R, HCLS1, ZAP70, RUNX3, TYROBP, JAK3
GOBP_REGULATION_OF_HEMOPOIESIS	0.00103089	0.0377082	0.45506	0.535215	2.13506	15	PTPRC, CD2, TCF7, CD27, IL7R, HCLS1, ZAP70, RUNX3, PRKCB, TYROBP, JAK3
GOBP_T_CELL_RECEPTOR_SIGNALING_PATHWAY	0.00176731	0.0447451	0.45506	0.590634	2.11352	11	TRAC, PTPRC, CCR7, CD3D, LCK, LAPTM5, ZAP70, CD3E
GOBP_T_CELL_DIFFERENTIATION_IN_THYMUS	0.000420419	0.0212885	0.498493	0.759777	2.0881	6	PTPRC, CCR7, CD3D, IL7R, ZAP70, CD3E
GOBP_METAL_ION_HOMEOSTASIS	0.00124454	0.0377082	0.45506	0.564421	2.07935	12	CD52, PTPRC, CCL5, CORO1A, CCR7, LCK, CXCR4
GOBP_POSITIVE_REGULATION_OF_CELL_ACTIVATION	0.0040828	0.0693758	0.407018	0.402466	2.03479	27	TRBC2, PTPRC, CD2, CCL5, CORO1A, CCR7, LCK, CD27, IL7R, ZAP70, CD6, ITGB2, CD3E, RUNX3, IGHM, TYROBP, JAK3
GOBP_NEGATIVE_REGULATION_OF_LEUKOCYTE_APOPTOTIC_PROCESS	0.00430368	0.0693758	0.407018	0.669143	2.00968	7	CCL5, CCR7, CD27, IL7R, HCLS1, JAK3, TSC22D3
GOBP_POSITIVE_REGULATION_OF_HYDROLASE_ACTIVITY	0.00246134	0.0571237	0.431708	0.540382	1.99079	12	PTPRC, CCL5, ARHGDIB, CCR7, LCK, LAPTM5
GOBP_REGULATION_OF_LYMPHOCYTE_ACTIVATION	0.00472167	0.0710803	0.407018	0.371487	1.98793	33	TRBC2, PTPRC, CD2, CCL5, CORO1A, CCR7, LCK, TCF7, CD27, IL7R, LAPTM5
GOBP_MYELOID_CELL_DIFFERENTIATION	0.00393782	0.0693758	0.407018	0.620708	1.9863	8	CCR7, HCLS1, IKZF1, PRKCB, TYROBP, JAK3, ANXA2
GOBP_REGULATION_OF_CELL_ACTIVATION	0.00349513	0.0693758	0.431708	0.355748	1.9851	38	TRBC2, PTPRC, CD2, CCL5, CORO1A, CCR7, LCK, TCF7, CD27, IL7R, LAPTM5, CD84, ZAP70, CD6, CST7, ITGB2, CD3E, RUNX3, IGHM, TYROBP, JAK3
GOBP_RECEPTOR_SIGNALING_PATHWAY_VIA_STAT	0.00108652	0.0377082	0.45506	0.72067	1.98063	6	PTPRC, CCL5, IL7R, HCLS1, IL10RA, JAK3
GOBP_REGULATION_OF_CELL_CELL_ADHESION	0.00712581	0.0906489	0.407018	0.404524	1.98008	24	PTPRC, CCL5, CORO1A, CCR7, LCK, CD27, IL7R, LAPTM5, ZAP70, CD6, ITGB2, CD3E, RUNX3, JAK3
GOBP_REGULATION_OF_RESPONSE_TO_CYTOKINE_STIMULUS	0.0036171	0.0693758	0.431708	0.76656	1.93997	5	PTPRC, CCL5, LAPTM5, CXCR4
GOBP_CALCIUM_ION_TRANSMEMBRANE_TRANSPORT	0.00195149	0.04726	0.45506	0.702449	1.93055	6	PTPRC, CORO1A, CCR7, LCK
GOBP_LEUKOCYTE_APOPTOTIC_PROCESS	0.00598827	0.0813528	0.407018	0.603034	1.92975	8	CCL5, CCR7, CD27, IL7R, HCLS1, JAK3, TSC22D3
GOBP_REGULATION_OF_LEUKOCYTE_APOPTOTIC_PROCESS	0.00598827	0.0813528	0.407018	0.603034	1.92975	8	CCL5, CCR7, CD27, IL7R, HCLS1, JAK3, TSC22D3
GOBP_CALCIUM_MEDIATED_SIGNALING	0.00448389	0.0693758	0.407018	0.755556	1.91212	5	PTPRC, CCR7, CXCR4, ZAP70, CD3E
GOBP_THYMIC_T_CELL_SELECTION	0.00448389	0.0693758	0.407018	0.755556	1.91212	5	PTPRC, CCR7, CD3D, ZAP70, CD3E
GOBP_T_CELL_SELECTION	0.00448389	0.0693758	0.407018	0.755556	1.91212	5	PTPRC, CCR7, CD3D, ZAP70, CD3E
GOBP_CELLULAR_PROTEIN_CONTAINING_COMPLEX_ASSEMBLY	0.00716078	0.0906489	0.407018	0.59322	1.89834	8	CORO1A, GMFG, CCR7, HCLS1, CD3E, EVL, RAC1, WAS
GOBP_REGULATION_OF_LEUKOCYTE_MEDIATED_IMMUNITY	0.00716078	0.0906489	0.407018	0.59322	1.89834	8	PTPRC, IL7R, CD84, ITGB2, TYROBP, JAK3, C3, WAS
GOBP_POSITIVE_REGULATION_OF_LEUKOCYTE_PROLIFERATION	0.00749578	0.0919852	0.407018	0.592018	1.8945	8	PTPRC, CCL5, CORO1A, ZAP70, CD6, CD3E, JAK3
GOBP_REGULATION_OF_ANTIGEN_RECEPTOR_MEDIATED_SIGNALING_PATHWAY	0.00269259	0.0599909	0.431708	0.689282	1.89436	6	PTPRC, CCR7, LCK, LAPTM5
GOBP_BIOLOGICAL_ADHESION	0.00392318	0.0693758	0.407018	0.31395	1.88461	51	PTPRC, CD2, CCL5, ARHGDIB, CORO1A, CCR7, LCK, CD27, IL7R, LAPTM5, CXCR4, SELL, SELPLG, CD84, SPOCK2, ZAP70, CD6, HSPB1, ITGB2, KRT18, CD3E, RUNX3, CD63, JAK3, ANXA2
GOBP_REGULATION_OF_CELL_ADHESION	0.0049958	0.0732278	0.407018	0.355415	1.88205	32	PTPRC, CCL5, ARHGDIB, CORO1A, CCR7, LCK, CD27, IL7R, LAPTM5, CXCR4, SPOCK2, ZAP70, CD6, ITGB2, CD3E, RUNX3
GOBP_REGULATION_OF_LYMPHOCYTE_DIFFERENTIATION	0.0101038	0.110349	0.38073	0.52555	1.88062	11	PTPRC, CD2, TCF7, CD27, IL7R, ZAP70, RUNX3, JAK3
GOBP_REGULATION_OF_T_CELL_DIFFERENTIATION	0.0101038	0.110349	0.38073	0.52555	1.88062	11	PTPRC, CD2, TCF7, CD27, IL7R, ZAP70, RUNX3, JAK3
GOBP_CELL_ACTIVATION	0.00576926	0.0813528	0.407018	0.292238	1.87771	67	TRBC2, PTPRC, CD2, CCL5, CORO1A, GMFG, CCR7, CD3D, LCK, TCF7, CD27, IL7R, LAPTM5, LCP1, SELL, SELPLG, CD53, CD84, ZAP70, CD6, IKZF1, CST7, HSPB1, ITGB2, CD3E, RUNX3, CD63, IGHM, PRKCB, TYROBP, JAK3, ANXA2
GOBP_MAINTENANCE_OF_LOCATION_IN_CELL	0.00315901	0.0676758	0.431708	0.682222	1.87496	6	PTPRC, CORO1A, CCR7, LCK
GOBP_CELLULAR_ION_HOMEOSTASIS	0.00776176	0.0919852	0.407018	0.469971	1.86743	14	CD52, PTPRC, CCL5, CORO1A, CCR7, LCK, CXCR4
GOBP_ION_HOMEOSTASIS	0.00776176	0.0919852	0.407018	0.469971	1.86743	14	CD52, PTPRC, CCL5, CORO1A, CCR7, LCK, CXCR4
GOBP_MAINTENANCE_OF_LOCATION	0.0118241	0.121963	0.38073	0.616207	1.85069	7	PTPRC, CORO1A, CCR7, LCK
GOBP_POSITIVE_REGULATION_OF_CELL_ADHESION	0.0167822	0.149412	0.352488	0.376437	1.8426	24	PTPRC, CCL5, CORO1A, CCR7, LCK, CD27, IL7R, SPOCK2, ZAP70, CD6, ITGB2, CD3E, RUNX3, JAK3
GOBP_POSITIVE_REGULATION_OF_HEMOPOIESIS	0.0170648	0.149412	0.352488	0.548804	1.84204	9	PTPRC, CD27, IL7R, HCLS1, ZAP70, RUNX3, TYROBP
GOBP_NATURAL_KILLER_CELL_ACTIVATION	0.010062	0.110349	0.38073	0.722222	1.82776	5	PTPRC, CD2, CORO1A, ITGB2, TYROBP
GOBP_REGULATION_OF_RECEPTOR_SIGNALING_PATHWAY_VIA_STAT	0.0111119	0.11678	0.38073	0.716667	1.8137	5	PTPRC, CCL5, IL7R, IL10RA, JAK3
GOBP_INTRACELLULAR_PROTEIN_TRANSPORT	0.0135506	0.137231	0.38073	0.564972	1.80795	8	LAPTM5, LCP1, HCLS1, HSPB1, ITGB2, RPS29, TXNIP, IFI27
GOBP_ACTIN_POLYMERIZATION_OR_DEPOLYMERIZATION	0.0150656	0.142318	0.38073	0.559322	1.78987	8	CORO1A, GMFG, CCR7, HCLS1, EVL, RAC1, WAS, DSTN
GOBP_T_CELL_PROLIFERATION	0.032538	0.225404	0.376039	0.510264	1.77167	10	PTPRC, CCL5, CORO1A, ZAP70, CD6, CD3E, JAK3
GOBP_PROTEIN_POLYMERIZATION	0.0173852	0.149412	0.352488	0.589888	1.77165	7	CORO1A, GMFG, CCR7, HCLS1, EVL, RAC1, WAS
GOBP_REGULATION_OF_PROTEIN_POLYMERIZATION	0.0173852	0.149412	0.352488	0.589888	1.77165	7	CORO1A, GMFG, CCR7, HCLS1, EVL, RAC1, WAS
GOBP_PEPTIDYL_TYROSINE_MODIFICATION	0.0216725	0.174951	0.352488	0.48828	1.74726	11	PTPRC, CCL5, LCK, HCLS1, ZAP70, ITGB2, CD3E, JAK3
GOBP_CATION_TRANSPORT	0.0147937	0.142318	0.38073	0.437382	1.74478	15	PTPRC, CCL5, CORO1A, CCR7, LCK, CXCR4, CD84, CD63, PRKCB, ANXA2
GOBP_MAPK_CASCADE	0.0237471	0.188959	0.352488	0.415815	1.73521	16	IL2RG, PTPRC, CCL5, CCR7, CD27, LAPTM5, CXCR4
GOBP_NEGATIVE_REGULATION_OF_CYTOKINE_PRODUCTION	0.0346573	0.229811	0.321776	0.514695	1.72755	9	PTPRC, CCR7, LAPTM5, CD84, TYROBP, JAK3, SRGN, RAC1
GOBP_SECOND_MESSENGER_MEDIATED_SIGNALING	0.0110483	0.11678	0.38073	0.620708	1.7059	6	PTPRC, CCR7, CXCR4, ZAP70, CD3E
GOBP_REGULATION_OF_PROTEIN_CONTAINING_COMPLEX_ASSEMBLY	0.0390456	0.248444	0.341793	0.488295	1.69539	10	CORO1A, GMFG, CCR7, LCP1, HCLS1, EVL, RAC1, WAS, LGALS3, RHOC
GOBP_POSITIVE_REGULATION_OF_ACTIN_FILAMENT_POLYMERIZATION	0.0297193	0.20954	0.352488	0.668085	1.69075	5	CORO1A, GMFG, CCR7, EVL, WAS
GOBP_REGULATION_OF_METAL_ION_TRANSPORT	0.0143027	0.142261	0.38073	0.609855	1.67607	6	CCL5, CORO1A, CXCR4, CD84
GOBP_REGULATION_OF_ACTIN_FILAMENT_LENGTH	0.0368764	0.241649	0.352171	0.55618	1.67041	7	CORO1A, GMFG, CCR7, HCLS1, EVL, WAS, DSTN
GOBP_ANTIGEN_RECEPTOR_MEDIATED_SIGNALING_PATHWAY	0.0259182	0.192486	0.352488	0.360998	1.66701	21	TRBC2, TRAC, PTPRC, CCR7, CD3D, LCK, LAPTM5
GOBP_HETEROTYPIC_CELL_CELL_ADHESION	0.0328847	0.225404	0.321776	0.65745	1.66384	5	PTPRC, CD2, LCK, ITGB2
GOBP_ESTABLISHMENT_OF_PROTEIN_LOCALIZATION	0.0436782	0.253424	0.332263	0.371983	1.66313	19	CCL5, LAPTM5, LCP1, HCLS1, ACAP1, IL10RA, HSPB1, ITGB2, KRT18, CD63, PRKCB, RPS29
GOBP_NEGATIVE_REGULATION_OF_LYMPHOCYTE_APOPTOTIC_PROCESS	0.0335881	0.225404	0.321776	0.655556	1.65904	5	CCL5, CD27, IL7R, JAK3, TSC22D3
GOBP_NEGATIVE_REGULATION_OF_T_CELL_APOPTOTIC_PROCESS	0.0335881	0.225404	0.321776	0.655556	1.65904	5	CCL5, CD27, IL7R, JAK3, TSC22D3
GOBP_ALPHA_BETA_T_CELL_ACTIVATION	0.0153305	0.142318	0.38073	0.603352	1.6582	6	PTPRC, ZAP70, CD3E, RUNX3, JAK3, IRF1
GOBP_REGULATION_OF_ALPHA_BETA_T_CELL_ACTIVATION	0.0153305	0.142318	0.38073	0.603352	1.6582	6	PTPRC, ZAP70, CD3E, RUNX3, JAK3, IRF1
GOBP_POSITIVE_REGULATION_OF_IMMUNE_SYSTEM_PROCESS	0.0272092	0.199415	0.352488	0.274318	1.65431	50	TRBC2, TRAC, PTPRC, CD2, CCL5, CORO1A, CCR7, CD3D, LCK, CD27, IL7R, LAPTM5, HCLS1, CD84, ZAP70, CD6, ITGB2, CD3E, RUNX3, IGHM, PRKCB, TYROBP, JAK3
GOBP_RESPONSE_TO_VIRUS	0.0460526	0.261748	0.315325	0.461925	1.65295	11	PTPRC, CCL5, CXCR4, HSPB1, IFITM3, POU2F2, PIM2, IFITM1, IRF1, IFI27
GOBP_ACTIN_FILAMENT_ORGANIZATION	0.0246364	0.192486	0.352488	0.412953	1.64733	15	CORO1A, GMFG, CCR7, LCP1, HCLS1, EVL, RAC1, WAS, DSTN, ID1, PDLIM1, S100A10, CALD1, RHOC
GOBP_CELLULAR_HOMEOSTASIS	0.0396476	0.248444	0.341793	0.372054	1.64514	18	CD52, PTPRC, CCL5, CORO1A, CCR7, LCK, CXCR4
GOBP_REGULATION_OF_IMMUNE_SYSTEM_PROCESS	0.0257079	0.192486	0.352488	0.254422	1.64251	64	TRBC2, TRAC, PTPRC, CD2, CCL5, CORO1A, CCR7, CD3D, LCK, TCF7, CD27, IL7R, LAPTM5, HCST, SELL, HCLS1, CD84, ZAP70, CD6, KLRB1, CST7, ITGB2, CD3E, RUNX3, IGHM, PRKCB, TYROBP, JAK3
GOBP_MEMBRANE_ORGANIZATION	0.0430839	0.253424	0.332263	0.332498	1.62752	24	TRBC2, PTPRC, CD2, CORO1A, CD3D, IL7R, LAPTM5, CXCR4
GOBP_REGULATION_OF_CYTOSKELETON_ORGANIZATION	0.0422833	0.253424	0.323471	0.408932	1.62489	14	ARHGDIB, CORO1A, GMFG, CCR7, HCLS1, EVL, RAC1, WAS, DSTN, ID1, S100A10, MDK, RHOC
GOBP_ESTABLISHMENT_OF_PROTEIN_LOCALIZATION_TO_ORGANELLE	0.0434739	0.253424	0.321776	0.638889	1.61686	5	LAPTM5, HCLS1, IL10RA, RPS29, TXNIP
GOBP_POSITIVE_REGULATION_OF_PROTEIN_POLYMERIZATION	0.0416667	0.253424	0.332263	0.586592	1.61214	6	CORO1A, GMFG, CCR7, EVL, RAC1, WAS
GOBP_REGULATION_OF_ADAPTIVE_IMMUNE_RESPONSE	0.0416667	0.253424	0.332263	0.586592	1.61214	6	PTPRC, IL7R, JAK3, C3, IRF1, WAS
GOBP_POSITIVE_REGULATION_OF_MOLECULAR_FUNCTION	0.0394432	0.248444	0.352171	0.337325	1.59937	22	PTPRC, CCL5, ARHGDIB, CCR7, LCK, LAPTM5, CXCR4, HCLS1, ACAP1, ITGB2, PRKCB, ANXA2, ARHGAP4
GOBP_POSITIVE_REGULATION_OF_MULTICELLULAR_ORGANISMAL_PROCESS	0.0471464	0.265258	0.332263	0.287817	1.5732	36	PTPRC, CD2, CCR7, CD27, IL7R, LAPTM5, CXCR4, HCLS1, ZAP70, CD6, CST7, HSPB1, ITGB2, CD3E, RUNX3, PRKCB, TYROBP, ANXA2, POU2F2, BTG1
GOBP_CYTOKINE_MEDIATED_SIGNALING_PATHWAY	0.0498812	0.275743	0.315325	0.298729	1.53378	29	IL2RG, PTPRC, CCL5, CCR7, CD27, IL7R, LAPTM5, CXCR4, LCP1, IL10RA, ITGB2, KRT18, IFITM3, JAK3, ANXA2
Up in CTC
GOBP_ORGANOPHOSPHATE_METABOLIC_PROCESS	0.0425139	0.253424	0.300682	-0.485657	-1.56599	10	CKB, PLA2G2A, GAPDH, H19, PTGIS, PDE4B, NUPR1, ENTPD1
GOBP_REGULATION_OF_COMPLEMENT_ACTIVATION	0.0457038	0.261748	0.287857	-0.454579	-1.59545	12	IGHG3, IGHG1, C1QB, SERPING1, C1QA, CFH, IGLC3, C1S, CD59, C1R
GOBP_SMALL_MOLECULE_BIOSYNTHETIC_PROCESS	0.0286383	0.204507	0.352488	-0.603352	-1.61318	6	GAPDH, MIF, PTGIS, PDE4B, ENTPD1, GSTP1
GOBP_SMALL_MOLECULE_METABOLIC_PROCESS	0.0396975	0.248444	0.315325	-0.449241	-1.65737	14	CKB, CRABP2, GAPDH, MIF, H19, PTGIS, PDE4B, NUPR1, ENTPD1, IGFBP4, GSTP1
GOBP_MONOCARBOXYLIC_ACID_METABOLIC_PROCESS	0.0254669	0.192486	0.352488	-0.571115	-1.69156	8	CKB, CRABP2, GAPDH, MIF, PTGIS
GOBP_ORGANIC_ACID_METABOLIC_PROCESS	0.0254669	0.192486	0.352488	-0.571115	-1.69156	8	CKB, CRABP2, GAPDH, MIF, PTGIS
GOBP_EMBRYO_DEVELOPMENT	0.0283244	0.204507	0.352488	-0.510037	-1.71784	11	CRABP2, RARRES2, COL6A1, SLC34A2, ELF3, SOX4, COL1A1, EFEMP1, SDC4
GOBP_ANIMAL_ORGAN_MORPHOGENESIS	0.0193436	0.158447	0.352488	-0.498144	-1.74835	12	SFTPB, MGP, COL1A2, ELF3, SOX4, COL1A1, AQP1, EFEMP1
GOBP_LIPID_METABOLIC_PROCESS	0.0176974	0.149412	0.352488	-0.547102	-1.76412	10	SFTPB, CRABP2, RARRES2, PLA2G2A, MIF, PTGIS
GOBP_RETINA_HOMEOSTASIS	0.0183094	0.152214	0.352488	-0.706417	-1.792	5	PIGR, IGHA2, IGHG3
GOBP_ORGANOPHOSPHATE_BIOSYNTHETIC_PROCESS	0.0177041	0.149412	0.352488	-0.707797	-1.7955	5	CKB, PLA2G2A, H19, PTGIS
GOBP_ANTIMICROBIAL_HUMORAL_RESPONSE	0.0100834	0.110349	0.38073	-0.553045	-1.8627	11	ITLN1, IGHA2, RARRES2, PLA2G2A, GAPDH, LCN2
GOBP_CELLULAR_LIPID_METABOLIC_PROCESS	0.00447154	0.0693758	0.407018	-0.625976	-1.9467	9	SFTPB, CRABP2, RARRES2, PLA2G2A, MIF, PTGIS
