# Supplementary material for: Transcriptional profiling of single tumour cells from pleural effusions reveals heterogeneity of epithelial to mesenchymal transition and extra‐cellular matrix marker expression
Source: Clin Transl Med. 2022 Jul 10;12(7):e888. doi: 10.1002/ctm2.888 (PMC9271990; doi:10.1002/ctm2.888)
Supplement: Supplementary file 6 — Table S3 [file CTM2-12-e888-s005.xlsx]

## Sheet: Sheet 1
Table S3 CTC_WBC_GO_MF_Pathways
pathway	pval	padj	log2err	ES	NES	size	leadingEdge
Up in WBC
GOMF_CYTOKINE_RECEPTOR_ACTIVITY	0.000677088	0.0440107	0.477271	0.811111	2.07336	5	IL2RG, CCR7, IL7R, CXCR4, IL10RA
GOMF_MOLECULAR_TRANSDUCER_ACTIVITY	0.00671239	0.112383	0.407018	0.425173	1.97102	20	IL2RG, PTPRC, CD2, CCR7, CD3D, CD27, IL7R, CXCR4, KLRB1, IL10RA, ITGB2, CD3E
GOMF_ACTIN_BINDING	0.0150656	0.148308	0.38073	0.488372	1.91651	13	CORO1A, GMFG, CXCR4, LCP1, HCLS1, LSP1, EVL, PARVG, WAS, S100A4, DSTN, PDLIM1, CALD1
GOMF_CYTOKINE_BINDING	0.0158623	0.148308	0.352488	0.660792	1.68912	5	IL2RG, CCR7, CXCR4, IL10RA
GOMF_IMMUNE_RECEPTOR_ACTIVITY	0.0403587	0.311005	0.341793	0.589171	1.66612	6	IL2RG, CCR7, IL7R, CXCR4, IL10RA
GOMF_ENZYME_ACTIVATOR_ACTIVITY	0.044843	0.311005	0.323471	0.530684	1.59432	7	CCL5, ARHGDIB, GMFG, ACAP1
Up in CTC
GOMF_STRUCTURAL_MOLECULE_ACTIVITY	0.0159716	0.148308	0.352488	-0.479075	-1.88769	15	DES, PRG4, MGP, COL6A2, CLDN4, COL3A1, COL6A1, COL1A2, COL1A1, EFEMP1
GOMF_EXTRACELLULAR_MATRIX_STRUCTURAL_CONSTITUENT_CONFERRING_TENSILE_STRENGTH	0.00691586	0.112383	0.407018	-0.744444	-1.90018	5	COL6A2, COL3A1, COL6A1, COL1A2, COL1A1
GOMF_EXTRACELLULAR_MATRIX_STRUCTURAL_CONSTITUENT	0.00213924	0.0695254	0.431708	-0.661217	-2.10769	9	PRG4, MGP, COL6A2, COL3A1, COL6A1, COL1A2, COL1A1, EFEMP1
