# Supplementary material for: Transcriptional profiling of single tumour cells from pleural effusions reveals heterogeneity of epithelial to mesenchymal transition and extra‐cellular matrix marker expression
Source: Clin Transl Med. 2022 Jul 10;12(7):e888. doi: 10.1002/ctm2.888 (PMC9271990; doi:10.1002/ctm2.888)
Supplement: Supplementary file 7 — Table S4 [file CTM2-12-e888-s008.xlsx]

## Sheet: Sheet 1
Table S4 CTC_WBC_KEGG_Pathways
pathway	pval	padj	log2err	ES	NES	size	leadingEdge
Up in WBC
KEGG_CYTOKINE_CYTOKINE_RECEPTOR_INTERACTION	0.00015407	0.00215699	0.518848	0.747609	2.42354	8	IL2RG, CCL5, CCR7, CD27, IL7R, CXCR4, IL10RA
KEGG_PRIMARY_IMMUNODEFICIENCY	0.0010702	0.00749142	0.45506	0.65917	2.22214	9	IL2RG, PTPRC, CD3D, LCK, IL7R, ZAP70, CD3E, JAK3
KEGG_T_CELL_RECEPTOR_SIGNALING_PATHWAY	0.0028371	0.0132398	0.431708	0.755556	1.96204	5	PTPRC, CD3D, LCK, ZAP70, CD3E
KEGG_NATURAL_KILLER_CELL_MEDIATED_CYTOTOXICITY	0.0117034	0.040962	0.38073	0.616351	1.8961	7	LCK, HCST, ZAP70, ITGB2, PRKCB, TYROBP, RAC1
KEGG_CELL_ADHESION_MOLECULES_CAMS	0.018357	0.0420601	0.352488	0.571672	1.8532	8	PTPRC, CD2, SELL, SELPLG, CD6, ITGB2
KEGG_CHEMOKINE_SIGNALING_PATHWAY	0.0210301	0.0420601	0.352488	0.589888	1.81469	7	CCL5, CCR7, CXCR4, PRKCB, JAK3, RAC1, WAS
KEGG_HEMATOPOIETIC_CELL_LINEAGE	0.0371901	0.0650826	0.341793	0.543558	1.67217	7	CD2, CD3D, IL7R, CD37
Up in CTC
KEGG_ECM_RECEPTOR_INTERACTION	0.0181673	0.0420601	0.352488	-0.664804	-1.75354	6	COL6A2, COL3A1, COL6A1, COL1A2, COL1A1, SDC4
