# Supplementary material for: Transcriptional profiling of single tumour cells from pleural effusions reveals heterogeneity of epithelial to mesenchymal transition and extra‐cellular matrix marker expression
Source: Clin Transl Med. 2022 Jul 10;12(7):e888. doi: 10.1002/ctm2.888 (PMC9271990; doi:10.1002/ctm2.888)
Supplement: Supplementary file 8 — Table S5 [file CTM2-12-e888-s009.xlsx]

## Sheet: Sheet 1
Table S5 EPCAM+ v Epcam-_DEGs
Gene	p_val	avg_log2FC	pct.1	pct.2	p_val_adj
Up in EPCAM+ TC
NAPSA	1.00795e-32	3.31478	0.661	0.124	6.40717e-28
LCN2	4.40437e-33	2.37143	0.643	0.111	2.79968e-28
MMP7	9.71046e-18	2.36678	0.315	0.032	6.17255e-13
MUC1	2.99732e-29	2.31498	0.732	0.257	1.90528e-24
CEACAM6	1.88641e-30	2.2592	0.619	0.111	1.19911e-25
C15orf48	3.42388e-29	2.23747	0.506	0.06	2.17642e-24
WFDC2	9.29497e-23	2.17188	0.696	0.387	5.90844e-18
S100A9	9.5235e-14	2.09721	0.381	0.086	6.0537e-09
PIGR	1.29255e-21	2.02642	0.381	0.038	8.21624e-17
S100A2	4.47055e-10	1.99141	0.351	0.111	2.84175e-05
MTND2P28	2.38761e-16	1.9913	0.417	0.102	1.51771e-11
KRT7	2.84123e-29	1.98772	0.75	0.305	1.80606e-24
SLC34A2	1.05449e-21	1.88624	0.506	0.124	6.70297e-17
GDF15	2.10032e-18	1.76247	0.613	0.206	1.33509e-13
SPINK1	1.83695e-21	1.72253	0.446	0.073	1.16768e-16
CLDN4	4.48882e-37	1.63202	0.696	0.124	2.85336e-32
LMO3	1.53564e-13	1.59016	0.292	0.044	9.76147e-09
LAMB3	5.35001e-19	1.56357	0.494	0.121	3.40078e-14
SPINT2	1.26332e-29	1.51319	0.643	0.137	8.03043e-25
Up in EPCAM- TC
CALD1	8.4791e-17	-1.50041	0.321	0.565	5.38983e-12
COL8A1	3.20827e-25	-1.51593	0.03	0.441	2.03937e-20
VCAM1	2.46506e-17	-1.51753	0.024	0.324	1.56694e-12
UPK1B	4.22414e-20	-1.55955	0.012	0.337	2.68512e-15
MT1M	3.39487e-15	-1.57098	0.06	0.368	2.15798e-10
PTGDS	1.05557e-17	-1.62884	0.018	0.314	6.70981e-13
GYPC	8.79384e-30	-1.63858	0.042	0.511	5.58989e-25
CA12	2.01383e-20	-1.67845	0.131	0.46	1.28011e-15
MT1F	3.51276e-10	-1.68477	0.268	0.451	2.23292e-05
ADIRF	1.51698e-19	-1.69231	0.155	0.533	9.64287e-15
PDPN	4.10405e-34	-1.69431	0.06	0.597	2.60878e-29
EGFL6	1.08157e-32	-1.89472	0	0.432	6.87513e-28
C3	9.94307e-18	-1.97488	0.583	0.711	6.32041e-13
MGP	3.47828e-20	-2.00421	0.065	0.454	2.211e-15
CALB2	1.71336e-30	-2.02262	0.03	0.498	1.08912e-25
DES	1.53892e-22	-2.03606	0.03	0.41	9.78231e-18
COL3A1	4.7262e-28	-2.10401	0.036	0.489	3.00426e-23
MT1G	9.24554e-17	-2.15537	0.03	0.327	5.87702e-12
PTGIS	9.23628e-34	-2.22814	0.024	0.517	5.87113e-29
RARRES2	1.16395e-29	-2.24368	0.036	0.492	7.39879e-25
CFH	6.72882e-32	-2.24775	0.286	0.575	4.27724e-27
NNMT	1.18351e-34	-2.26265	0.292	0.676	7.52311e-30
KIAA1199	9.34162e-24	-2.32216	0.024	0.394	5.9381e-19
RP11.572C15.6	5.38316e-30	-2.36907	0.03	0.486	3.42186e-25
IGFBP6	5.03042e-26	-2.3705	0.095	0.533	3.19764e-21
COL1A1	2.60611e-18	-2.38673	0.28	0.54	1.6566e-13
DAB2	1.26747e-30	-2.39288	0.137	0.556	8.05678e-26
IGFBP4	1.13305e-43	-2.40218	0.321	0.679	7.20233e-39
UPK3B	5.1417e-27	-2.45263	0.065	0.486	3.26837e-22
COL1A2	5.96554e-33	-2.61777	0.03	0.521	3.79206e-28
SERPING1	3.49105e-37	-2.63348	0.143	0.568	2.21912e-32
C1S	1.12524e-38	-2.66147	0.137	0.622	7.15267e-34
TIMP1	1.03983e-41	-2.83796	0.565	0.8	6.6098e-37
AQP1	2.21729e-30	-2.88162	0.06	0.514	1.40944e-25
CFB	6.00504e-42	-3.06846	0.321	0.632	3.81716e-37
HP	8.14745e-27	-3.08999	0.036	0.467	5.17901e-22
ITLN1	1.20843e-20	-3.20914	0.006	0.321	7.68152e-16
SPARC	2.9125e-45	-3.30865	0.101	0.654	1.85136e-40
C1R	3.23513e-49	-3.35298	0.202	0.654	2.05644e-44
PLA2G2A	4.01149e-32	-3.54117	0.024	0.498	2.54995e-27
PRG4	8.02949e-34	-3.92012	0.03	0.508	5.10402e-29
CCDC80	8.42747e-48	-4.28011	0.131	0.657	5.357e-43
