# Supplementary material for: Transcriptional profiling of single tumour cells from pleural effusions reveals heterogeneity of epithelial to mesenchymal transition and extra‐cellular matrix marker expression
Source: Clin Transl Med. 2022 Jul 10;12(7):e888. doi: 10.1002/ctm2.888 (PMC9271990; doi:10.1002/ctm2.888)
Supplement: Supplementary file 9 — Table S6 [file CTM2-12-e888-s003.xlsx]

## Sheet: Sheet 1
Table S6 EPCAM+ v Epcam-_GO_BP_Pathways
pathway	pval	padj	log2err	ES	NES	size	leadingEdge
Up in EPCAM+ TCs
GOBP_DIVALENT_INORGANIC_CATION_HOMEOSTASIS	0.000341978	0.0253564	0.498493	-0.846615	-2.06763	5	MT1F, S100A9, MT1M, MT1G
GOBP_CELLULAR_TRANSITION_METAL_ION_HOMEOSTASIS	0.000565818	0.0253564	0.477271	-0.832236	-2.03252	5	MT1F, S100A9, MT1M, MT1G
GOBP_TRANSITION_METAL_ION_HOMEOSTASIS	0.000565818	0.0253564	0.477271	-0.832236	-2.03252	5	MT1F, S100A9, MT1M, MT1G
GOBP_DETOXIFICATION	0.000862463	0.0253564	0.477271	-0.818576	-1.99915	5	MT1F, S100A9, MT1M, MT1G
GOBP_RESPONSE_TO_TOXIC_SUBSTANCE	0.000862463	0.0253564	0.477271	-0.818576	-1.99915	5	MT1F, S100A9, MT1M, MT1G
GOBP_METAL_ION_HOMEOSTASIS	0.00178967	0.043847	0.45506	-0.75204	-1.96177	6	MT1F, S100A9, MT1M, MT1G
GOBP_GROWTH	0.00460774	0.0846672	0.407018	-0.710818	-1.85424	6	MT1F, S100A9, MT1M, MT1G, GDF15
GOBP_REGULATION_OF_GROWTH	0.00460774	0.0846672	0.407018	-0.710818	-1.85424	6	MT1F, S100A9, MT1M, MT1G, GDF15
GOBP_CELLULAR_ION_HOMEOSTASIS	0.00791695	0.118571	0.38073	-0.656743	-1.81168	7	MT1F, S100A9, MT1M, MT1G
GOBP_RESPONSE_TO_METAL_ION	0.00806603	0.118571	0.38073	-0.679839	-1.77343	6	MT1F, MT1M, MT1G, VCAM1
GOBP_CELLULAR_HOMEOSTASIS	0.00949035	0.126826	0.38073	-0.602168	-1.74589	8	MT1F, S100A9, MT1M, MT1G
GOBP_ION_HOMEOSTASIS	0.0285285	0.232338	0.332263	-0.577437	-1.67418	8	MT1F, S100A9, MT1M, MT1G
GOBP_RESPONSE_TO_INORGANIC_SUBSTANCE	0.03003	0.232338	0.323471	-0.576372	-1.6711	8	MT1F, MT1M, MT1G, VCAM1, COL1A1
Up in EPCAM- TCs
GOBP_ACTIVATION_OF_IMMUNE_RESPONSE	0.0366635	0.256645	0.321776	0.552473	1.72632	7	C1R, CFB, C1S, SERPING1
GOBP_POSITIVE_REGULATION_OF_IMMUNE_RESPONSE	0.0366635	0.256645	0.321776	0.552473	1.72632	7	C1R, CFB, C1S, SERPING1
GOBP_COMPLEMENT_ACTIVATION	0.0297179	0.232338	0.352488	0.62946	1.84269	6	C1R, CFB, C1S, SERPING1
GOBP_REGULATION_OF_COMPLEMENT_ACTIVATION	0.0297179	0.232338	0.352488	0.62946	1.84269	6	C1R, CFB, C1S, SERPING1
GOBP_REGULATION_OF_HUMORAL_IMMUNE_RESPONSE	0.0297179	0.232338	0.352488	0.62946	1.84269	6	C1R, CFB, C1S, SERPING1
GOBP_REGULATION_OF_IMMUNE_EFFECTOR_PROCESS	0.0297179	0.232338	0.352488	0.62946	1.84269	6	C1R, CFB, C1S, SERPING1
GOBP_RESPONSE_TO_WOUNDING	0.0182058	0.205866	0.352488	0.564031	1.8553	8	SPARC, TIMP1, SERPING1, CLDN4, PDPN, COL1A2
GOBP_WOUND_HEALING	0.0182058	0.205866	0.352488	0.564031	1.8553	8	SPARC, TIMP1, SERPING1, CLDN4, PDPN, COL1A2
