# Supplementary material for: Transcriptional profiling of single tumour cells from pleural effusions reveals heterogeneity of epithelial to mesenchymal transition and extra‐cellular matrix marker expression
Source: Clin Transl Med. 2022 Jul 10;12(7):e888. doi: 10.1002/ctm2.888 (PMC9271990; doi:10.1002/ctm2.888)
Supplement: Supplementary file 10 — Table S7 [file CTM2-12-e888-s011.xlsx]

## Sheet: Sheet 1
Table S7 EPCAM+ v Epcam-_GO_MF_Pathways
pathway	pval	padj	log2err	ES	NES	size	leadingEdge
GOMF_TRANSITION_METAL_ION_BINDING	0.00592549	0.0948078	0.407018	-0.596116	-1.89274	10	S100A2, MT1F, S100A9, MT1M, MT1G, MMP7
GOMF_ZINC_ION_BINDING	0.012369	0.0989522	0.38073	-0.652264	-1.82193	7	MT1F, S100A9, MT1M, MT1G, MMP7, CA12
