# Supplementary material for: Transcriptional profiling of single tumour cells from pleural effusions reveals heterogeneity of epithelial to mesenchymal transition and extra‐cellular matrix marker expression
Source: Clin Transl Med. 2022 Jul 10;12(7):e888. doi: 10.1002/ctm2.888 (PMC9271990; doi:10.1002/ctm2.888)
Supplement: Supplementary file 11 — Table S8 [file CTM2-12-e888-s013.xlsx]

## Sheet: Sheet 1
Table S8 EPCAM+ v Epcam-_KEGG_Pathways
pathway	pval	padj	log2err	ES	NES	size	leadingEdge
KEGG_COMPLEMENT_AND_COAGULATION_CASCADES	0.0183767	0.0183767	0.352488	0.62946	1.81698	6	C1R, CFB, C1S, SERPING1
