# Supplementary material for: Transcriptional profiling of single tumour cells from pleural effusions reveals heterogeneity of epithelial to mesenchymal transition and extra‐cellular matrix marker expression
Source: Clin Transl Med. 2022 Jul 10;12(7):e888. doi: 10.1002/ctm2.888 (PMC9271990; doi:10.1002/ctm2.888)
Supplement: Supplementary file 12 — Table S9 [file CTM2-12-e888-s004.xlsx]

## Sheet: Sheet1
Table S9 ICC Scores genes
All Genes	Category
SPARC	ECM
DCN	ECM
MMP2	ECM
MMP3	ECM
COL1A2	ECM
COL1A2	ECM
COL3A1	ECM
CEACAM6	Tumor Specific
NAPSA	Tumor Specific
KRT7	Tumor Specific
CDH1	Epithelial
CDH3	Epithelial
CLDN4	Epithelial
EPCAM	Epithelial
ST14	Epithelial
MAL2	Epithelial
MUC1	Epithelial
CLDN3	Epithelial
CLDN7	Epithelial
KRT7	Epithelial
KRT18	Epithelial
KRT19	Epithelial
KRT8	Epithelial
EGFR	Epithelial
CDH11	Mesencymal
VIM	Mesencymal
S100A4	Mesencymal
ITGA5	Mesencymal
SDC1	Mesencymal
FN1	Mesencymal
CDH2	Mesencymal
TWIST1	Mesencymal
TGFB1	Mesencymal
SNAI2	Mesencymal
MMP2	Mesencymal
AGER	Mesencymal
SNAI1	Mesencymal
ZEB1	Mesencymal
ZEB2	Mesencymal
