# Supplementary material for: Transcriptional profiling of single tumour cells from pleural effusions reveals heterogeneity of epithelial to mesenchymal transition and extra‐cellular matrix marker expression
Source: Clin Transl Med. 2022 Jul 10;12(7):e888. doi: 10.1002/ctm2.888 (PMC9271990; doi:10.1002/ctm2.888)
Supplement: Supplementary file 13 — Table S10 [file CTM2-12-e888-s007.XLSX]

## Sheet: Sheet1
Table S10: Intracluster correlation coefficients (ICC score) using a curated gene set comprising of EMT, ECM and tumor specific genes (gene sets in Table S9) for 9 patients
Sample	ICC Score
UPENN-1	0.0138136
UPENN-7	0.662609
UPENN-4	0.104622
UPENN-2	0.0116196
UPENN-9	0.261368
UPENN-6	0.0135477
UPENN-8	0.0977927
UPENN-3A	0.0464056
UPENN-5A	0.0866378
